# Supplementary material for: cDNA Cloning and Partial Characterization of the DJ-1 Gene from Tribolium castaneum
Source: Antioxidants (Basel). 2021 Dec 10;10(12):1970. doi: 10.3390/antiox10121970 (PMC8750249; doi:10.3390/antiox10121970)
Supplement: Supplementary file 1 [file antioxidants-10-01970-s001.zip]

Archive with 1 entries (1 files):
- antioxidants-1476813-supplementary.pdf
